# Supplementary material for: Ticks, rickettsial and erlichial infection in small mammals from Atlantic forest remnants in northeastern Brazil
Source: Int J Parasitol Parasites Wildl. 2018 Oct 9;7(3):380–5. doi: 10.1016/j.ijppaw.2018.10.001 (PMC6199183; doi:10.1016/j.ijppaw.2018.10.001)
Supplement: Data Profile [file mmc1.xml]

<?xml version="1.0" encoding="UTF-8" standalone="no"?><data:data><datasets><author>labruna@usp.br</author><type>0</type><dataset><value>1</value><reason>Data will be made available on request</reason><comments/></dataset></datasets></data:data>
